# Supplementary material for: The integrative analysis based on super-enhancer related genes for predicting different subtypes and prognosis of patient with lower-grade glioma
Source: Front Genet. 2023 Apr 7;14:1085584. doi: 10.3389/fgene.2023.1085584 (PMC10119407; doi:10.3389/fgene.2023.1085584)
Supplement: Supplementary file 1 [file Table2.xlsx]

## Sheet: Sheet1
gene	KM	B	SE	HR	HR.95L	HR.95H	pvalue
ADAMDEC1	0.000587763	0.458963	0.218014	1.58243	1.03217	2.42605	0.0352741
APOBEC3B	0.0650529	0.797872	0.281664	2.22081	1.27867	3.85713	0.00461548
AQP7	0.00803805	-6.33432	2.62594	0.00177435	1.03236e-05	0.304963	0.0158563
AURKB	0.0976885	0.399025	0.134445	1.49037	1.14513	1.9397	0.00299799
CCNB2	0.0820677	0.462196	0.137448	1.58756	1.21264	2.07838	0.000771875
CDCA2	0.0299276	1.2068	0.267365	3.34277	1.97936	5.64531	6.3714e-06
CENPA	0.0291299	0.789192	0.195062	2.20162	1.50212	3.22685	5.21342e-05
DEPDC1	0.0107853	1.22602	0.281214	3.40765	1.96375	5.91322	1.30209e-05
E2F2	0.00690452	0.64855	0.170787	1.91277	1.36863	2.67323	0.000146212
E2F7	0.0513327	1.65309	0.338683	5.22308	2.6893	10.1441	1.0559e-06
E2F8	0.0986861	1.07974	0.452013	2.9439	1.21386	7.13967	0.0169069
EVX1	0.00126742	1.27646	0.664077	3.58393	0.975204	13.1711	0.0545864
FAM92B	0.0278927	11.3837	4.18203	87880.9	24.2185	3.1889e+08	0.00648758
GFI1B	0.089755	1.16515	0.431361	3.20641	1.37671	7.46783	0.00691092
HAS2	0.0828352	0.27488	0.156254	1.31637	0.969115	1.78806	0.0785453
HOXA11-AS	0.019545	0.900564	0.269747	2.46099	1.45044	4.1756	0.000842177
HOXA13	0.0216269	0.490903	0.209482	1.63379	1.08364	2.46324	0.019108
HOXD9	0.0248529	0.604647	0.145189	1.83061	1.37724	2.43321	3.11979e-05
IQGAP3	0.0372019	0.715392	0.193561	2.04499	1.39937	2.98848	0.000219064
KIF18A	0.0430931	1.15987	0.244761	3.18951	1.97416	5.15305	2.15016e-06
MC5R	0.0380959	1.00928	0.328913	2.74363	1.43998	5.22754	0.00215106
MYOD1	0.00815568	-1.52246	0.461476	0.218174	0.0883067	0.539029	0.000969901
NCAPG	0.0755011	0.687052	0.168072	1.98785	1.42995	2.76341	4.35409e-05
NR5A2	0.00129726	1.02566	0.528321	2.78894	0.990219	7.855	0.0522147
OR4N2	0.0367331	0.190642	0.113624	1.21003	0.968451	1.51186	0.0933808
OTOG	0.0118407	-0.633113	0.361322	0.530936	0.261508	1.07795	0.0797372
PCSK9	0.0810931	2.06724	1.10067	7.90299	0.913909	68.3408	0.0603575
SIX1	0.000786375	0.490262	0.147124	1.63274	1.22373	2.17846	0.000861277
SKOR2	0.0128486	0.536402	0.220687	1.70984	1.10945	2.63515	0.015074
SLC14A2	0.0670316	-0.586436	0.317174	0.556307	0.298769	1.03584	0.0644669
UBE2C	0.0817877	0.315303	0.102365	1.37067	1.1215	1.6752	0.00206871
WARS2-IT1	0.0104844	0.489848	0.264524	1.63207	0.971796	2.74095	0.0640532
ZNF560	0.0796273	0.466338	0.147473	1.59415	1.19398	2.12842	0.00156589
