# Supplementary material for: The integrative analysis based on super-enhancer related genes for predicting different subtypes and prognosis of patient with lower-grade glioma
Source: Front Genet. 2023 Apr 7;14:1085584. doi: 10.3389/fgene.2023.1085584 (PMC10119407; doi:10.3389/fgene.2023.1085584)
Supplement: Supplementary file 10 [file Table1.xlsx]

## Sheet: Sheet1
TCGA vs.GTEx and CGGA vs. GTEx
ADAMDEC1
ADAMTS15
ADAMTS20
ADAMTS6
AGAP11
ANGPTL7
ANKRD30B
APOBEC3B
AQP7
AQP7P1
ASF1B
ASIP
ASPM
ATP4A
AURKB
BIRC5
BPIFB2
BUB1
C1QL4
C21orf62
CARTPT
CCDC144NL
CCDC26
CCL18
CCL3
CCNB2
CD180
CD1C
CD207
CD5L
CDC25C
CDC45
CDCA2
CENPA
CEP55
CHAD
CHRNA9
CKAP2L
CKM
CLEC4F
CNBD2
CNGA3
CPXM1
CRTAM
CXCR2P1
CYP4F29P
DDX12P
DEPDC1
DLGAP5
DTL
E2F2
E2F7
E2F8
ESCO2
ESPL1
EVX1
F2R
FAM106A
FAM111B
FAM153A
FAM153B
FAM153C
FAM180A
FAM92B
FAT2
FBN2
FPR3
GCSAML
GFI1B
GOLGA6L2
GPR82
GPRIN2
GRM4
GSC
GSX1
GTSE1
HAS2
HJURP
HMX1
HOXA11-AS
HOXA13
HOXD8
HOXD9
HTR3A
IL1RL1
IQGAP3
JMJD1C-AS1
KIF12
KIF14
KIF18A
KIF18B
KIF20A
KIF4A
KRT31
LCN8
LEFTY2
LGALS2
LHX3
LINC00689
LINC00698
LINC00928
LMAN1L
LRRC8E
MC5R
MCM10
MELK
MEX3A
MKI67
MMP7
MNX1-AS1
MXRA5
MYBL2
MYOD1
NCAPG
NDC80
NEIL3
NEUROD4
NLRP4
NR5A2
OIP5
OR4N2
OTOG
PAX1
PBK
PCSK9
PGC
POU5F1B
PPEF2
PTCRA
RAPGEF4-AS1
RESP18
RFPL2
RORC
RPL21P28
RRM2
SCNN1G
SIX1
SIX3
SKA3
SKOR2
SLC14A2
SLC22A31
SLC24A5
SLC26A8
SLC28A1
SLC35F4
SLCO5A1
SSTR5
SYNDIG1L
TAC4
TBC1D3
TBC1D3F
TLX1
TLX1NB
TMC2
TMSB15A
TNN
TOP2A
TPO
TRIM72
TSTD3
TTK
TUBBP5
UBE2C
UBXN7-AS1
UHRF1
VTCN1
WARS2-IT1
XKR5
ZNF560
